# Supplementary material for: Molecular Epidemiological Surveillance of Carbapenem-Resistant Gram-Negative Bacteria in Southern Lebanon
Source: Antibiotics (Basel). 2025 Nov 7;14(11):1124. doi: 10.3390/antibiotics14111124 (PMC12649687; doi:10.3390/antibiotics14111124)
Supplement: Supplementary file 1 [file antibiotics-14-01124-s001.zip]

Archive with 1 entries (1 files):
- antibiotics-3825414-supplementary.xlsx
