# Supplementary material for: Molecular Epidemiological Surveillance of Carbapenem-Resistant Gram-Negative Bacteria in Southern Lebanon
Source: Antibiotics (Basel). 2025 Nov 7;14(11):1124. doi: 10.3390/antibiotics14111124 (PMC12649687; doi:10.3390/antibiotics14111124)
Supplement: Supplementary file 1 [file antibiotics-14-01124-s001.zip › antibiotics-3825414-supplementary.xlsx]

## Sheet: Sheet 1
Bioproject Nb	Sample_ID	Genus	Species	ST	Hospital	Specimen Type	Collection Date	Meropenem Disk Diameter	Accession Number
PRJNA613441	ECOL_202501_329	Escherichia	coli	Unknown	Hospital 1	Swab - Hand	2023-04-05	15	SAMN47292757
PRJNA613441	ECOL_202501_311	Escherichia	coli	167	Hospital 1	Swab - Axillary	2023-04-05	12	SAMN47286185
PRJNA613441	ECOL_202501_312	Escherichia	coli	167	Hospital 1	Swab - Nasal	2023-04-05	6	SAMN47286186
PRJNA613441	ECOL_202501_314	Escherichia	coli	167	Hospital 1	Sputum	2023-04-05	9	SAMN47286188
PRJNA613441	KLB_202501_133	Klebsiella	pneumoniae	147	Hospital 1	Swab - Buttocks	2023-04-14	8	SAMN47289299
PRJNA613441	PSA_202501_740	Pseudomonas	aeruginosa	2105	Hospital 1	Swab - Axillary	2023-04-14	11	SAMN47291323
PRJNA613441	PSA_202501_751	Pseudomonas	aeruginosa	111	Hospital 1	Swab - Axillary	2023-04-14	8	SAMN47291334
PRJNA613441	KLB_202501_137	Klebsiella	pneumoniae	147	Hospital 1	Swab - Ankle	2023-04-17	7	SAMN47289303
PRJNA613441	PSA_202501_745	Pseudomonas	aeruginosa	1480	Hospital 1	Swab - Leg	2023-04-17	12	SAMN47291328
PRJNA613441	PSA_202501_755	Pseudomonas	aeruginosa	1498	Hospital 1	DTA	2023-03-22	6	SAMN47291338
PRJNA613441	KLB_202501_141	Klebsiella	pneumoniae	147	Hospital 1	Urine	2023-04-20	8	SAMN47289307
PRJNA613441	PSA_202501_760	Pseudomonas	aeruginosa	1498	Hospital 1	Swab - Sacrum	2023-04-20	6	SAMN47291343
PRJNA1231225	ACN_202501_518	Acinetobacter	baumannii	154	Hospital 1	Urine	2023-06-19	14	SAMN47204998
PRJNA613441	PSA_202501_741	Pseudomonas	aeruginosa	233	Hospital 1	Pus - Wound	2023-05-19	17	SAMN47291324
PRJNA613441	KLB_202501_121	Klebsiella	pneumoniae	28	Hospital 1	Urine	2023-06-23	16	SAMN47293109
PRJNA613441	PSA_202501_750	Pseudomonas	aeruginosa	175	Hospital 1	Urine	2023-06-26	6	SAMN47291333
PRJNA613441	ECOL_202501_310	Escherichia	coli	46	Hospital 1	Swab - Breast	2023-06-28	15	SAMN47286184
PRJNA613441	ECOL_202501_309	Escherichia	coli	167	Hospital 1	Sputum	2023-03-05	10	SAMN47286183
PRJNA613441	CIT_202501_4	Citrobacter	freundii	112	Hospital 1	Swab - Nasal	2023-03-14	16	SAMN47292749
PRJNA613441	PSA_202501_753	Pseudomonas	aeruginosa	233	Hospital 1	Swab - Head	2023-06-21	9	SAMN47291336
PRJNA613441	PSA_202501_752	Pseudomonas	aeruginosa	233	Hospital 1	Swab - Axillary	2023-06-21	7	SAMN47291335
PRJNA613441	ECOL_202501_315	Escherichia	coli	167	Hospital 1	Sputum	2023-06-21	10	SAMN47286189
PRJNA613441	ACH_202501_2	Achromobacter	Species	283	Hospital 1	Swab - Breast	2023-06-28	13	SAMN47292747
PRJNA613441	KLB_202501_134	Klebsiella	pneumoniae	147	Hospital 1	Swab - Gastro	2023-06-28	6	SAMN47289300
PRJNA613441	ECOL_202501_322	Escherichia	coli	43	Hospital 1	Swab - Buttocks	2023-07-16	12	SAMN47286196
PRJNA613441	KLB_202501_140	Klebsiella	pneumoniae	147	Hospital 1	Swab - Nasal	2023-06-28	6	SAMN47289306
PRJNA613441	KLB_202501_139	Klebsiella	pneumoniae	147	Hospital 1	Swab - Leg	2023-06-28	6	SAMN47289305
PRJNA613441	KLB_202501_136	Klebsiella	pneumoniae	147	Hospital 1	Urine	2023-07-01	6	SAMN47289302
PRJNA613441	PSA_202501_729	Pseudomonas	aeruginosa	412	Hospital 5	Sputum	2023-06-28	6	SAMN47291312
PRJNA613441	PSA_202501_728	Pseudomonas	aeruginosa	412	Hospital 5	Sputum	2023-06-21	6	SAMN47291311
PRJNA613441	ECOL_202501_316	Escherichia	coli	506	Hospital 1	Swab - Buttocks	2023-07-16	6	SAMN47286190
PRJNA613441	ECOL_202501_317	Escherichia	coli	472	Hospital 1	Swab - Axillary	2023-07-16	8	SAMN47286191
PRJNA613441	ECOL_202501_308	Escherichia	coli	405	Hospital 1	Swab - Axillary	2023-04-27	8	SAMN47286182
PRJNA613441	ECOL_202501_307	Escherichia	coli	410	Hospital 2	Swab - Rectal	2023-07-13	15	SAMN47286181
PRJNA613441	ECOL_202501_324	Escherichia	coli	4	Hospital 3	Urine	2023-07-25	14	SAMN47286198
PRJNA613441	ECOL_202501_313	Escherichia	coli	167	Hospital 4	Pus - Drain	2023-08-25	6	SAMN47286187
PRJNA613441	KLB_202501_138	Klebsiella	pneumoniae	147	Hospital 3	Urine	2023-08-03	7	SAMN47289304
PRJNA1231225	ACN_202501_519	Acinetobacter	baumannii	2	Hospital 5	DTA	2023-09-01	6	SAMN47204999
PRJNA1231023	ACN_202501_501	Acinetobacter	baumannii	2	Hospital 5	Swab - Axillary	2023-09-01	6	SAMN47198188
PRJNA613441	ACN_202501_517	Acinetobacter	baumannii	2	Hospital 6	Urine	2023-08-17	7	SAMN47223671
PRJNA613441	ECOL_202501_319	Escherichia	coli	2	Hospital 3	Urine	2023-08-10	15	SAMN47286193
PRJNA613441	ACN_202501_510	Acinetobacter	baumannii	321	Hospital 5	Blood	2023-08-12	12	SAMN47222463
PRJNA613441	ACN_202501_504	Acinetobacter	baumannii	2	Hospital 5	Sputum	2023-08-13	8	SAMN47293105
PRJNA613441	ACN_202501_503	Acinetobacter	baumannii	2	Hospital 5	Swab - Femoral	2023-09-01	10	SAMN47223672
PRJNA613441	ECOL_202501_294	Escherichia	coli	450	Hospital 1	Urine	2023-08-19	16	SAMN47292758
PRJNA613441	ECOL_202501_328	Escherichia	coli	471	Hospital 1	Swab - Rectal	2023-08-19	15	SAMN47292756
PRJNA613441	PSA_202501_748	Pseudomonas	aeruginosa	274	Hospital 1	DTA	2023-08-27	13	SAMN47291331
PRJNA613441	PSA_202501_754	Pseudomonas	aeruginosa	274	Hospital 1	Swab - Axillary	2023-08-27	13	SAMN47291337
PRJNA613441	ECOL_202501_295	Escherichia	coli	69	Hospital 1	Swab - Sacrum	2023-07-06	13	SAMN47292761
PRJNA1230091	ACN_202501_494	Acinetobacter	baumannii	2	Hospital 1	Swab - Axillary	2023-08-05	6	SAMN47159493
PRJNA613441	PSA_202501_742	Pseudomonas	aeruginosa	277	Hospital 1	Swab - Nasal	2023-08-22	8	SAMN47291325
PRJNA613441	ECOL_202501_318	Escherichia	coli	477	Hospital 1	Swab - Axillary	2023-08-22	14	SAMN47286192
PRJNA613441	ACN_202501_509	Acinetobacter	baumannii	2	Hospital 1	Swab - Rectal	2023-08-22	6	SAMN47222462
PRJNA613441	PSA_202501_727	Pseudomonas	aeruginosa	1047	Hospital 6	Swab - Sacrum	2023-08-26	6	SAMN47291310
PRJNA613441	ECOL_202501_296	Escherichia	coli	38	Hospital 5	Urine	2023-08-31	12	SAMN47292766
PRJNA1231007	ACN_202501_495	Acinetobacter	baumannii	717	Hospital 1	Sputum	2023-08-27	9	SAMN47197965
PRJNA613441	KLB_202501_122	Klebsiella	pneumoniae	147	Hospital 1	Urine	2023-08-26	6	SAMN47289288
PRJNA613441	ECOL_202501_297	Escherichia	coli	38	Hospital 1	Swab - Sacrum	2023-08-24	14	SAMN47292767
PRJNA613441	ECOL_202501_323	Escherichia	coli	8	Hospital 1	Swab - Axillary	2023-08-24	7	SAMN47286197
PRJNA613441	PROT_202501_5	Proteus	mirabilis	Unknown	Hospital 1	Swab - Nasal	2023-08-23	8	SAMN47292769
PRJNA613441	PROT_202501_6	Proteus	mirabilis	Unknown	Hospital 1	Swab - Sacrum	2023-08-23	9	SAMN47292770
PRJNA613441	ECOL_202501_306	Escherichia	coli	167	Hospital 1	Swab - Axillary	2023-08-23	12	SAMN47286180
PRJNA613441	PROT_202501_4	Proteus	mirabilis	Unknown	Hospital 1	Swab - Sacrum	2023-08-23	6	SAMN47292768
PRJNA613441	ECOL_202501_305	Escherichia	coli	167	Hospital 1	Swab - Axillary	2023-08-23	10	SAMN47286179
PRJNA613441	PSA_202501_746	Pseudomonas	aeruginosa	1480	Hospital 1	Swab - Urostomy	2023-08-23	10	SAMN47291329
PRJNA613441	PSA_202501_726	Pseudomonas	aeruginosa	277	Hospital 7	Swab - Buttocks	2023-08-26	9	SAMN47291309
PRJNA613441	KLB_202501_132	Klebsiella	pneumoniae	39	Hospital 3	DTA	2023-08-25	13	SAMN47289298
PRJNA613441	ACN_202501_506	Acinetobacter	baumannii	2	Hospital 7	Sputum	2023-07-29	6	SAMN47222396
PRJNA613441	ECOL_202501_304	Escherichia	coli	361	Hospital 6	Urine	2023-08-21	12	SAMN47286178
PRJNA613441	ECOL_202501_320	Escherichia	coli	3	Hospital 5	Urine	2023-08-18	15	SAMN47286194
PRJNA613441	PROT_202501_3	Proteus	mirabilis	Unknown	Hospital 5	Urine	2023-08-23	8	SAMN47292773
PRJNA613441	ECOL_202501_298	Escherichia	coli	46	Hospital 1	Swab - Foot	2023-08-31	10	SAMN47292759
PRJNA613441	PSA_202501_731	Pseudomonas	aeruginosa	277	Hospital 1	Swab - Foot	2023-08-31	7	SAMN47291313
PRJNA613441	PROT_202501_7	Proteus	mirabilis	Unknown	Hospital 5	Swab - Rectal	2023-08-31	8	SAMN47292771
PRJNA613441	PROT_202501_8	Proteus	mirabilis	Unknown	Hospital 5	Swab - Femoral	2023-08-31	8	SAMN47292772
PRJNA1231018	ACN_202501_497	Acinetobacter	baumannii	2	Hospital 3	DTA	2023-09-03	6	SAMN47198133
PRJNA613441	KLB_202501_126	Klebsiella	pneumoniae	39	Hospital 3	DTA	2023-07-25	10	SAMN47289292
PRJNA613441	ECOL_202501_300	Escherichia	coli	2	Hospital 1	Swab - Sacrum	2023-09-07	16	SAMN47292762
PRJNA613441	KLB_202501_143	Klebsiella	pneumoniae	15	Hospital 1	Swab - Axillary	2023-09-07	12	SAMN47289309
PRJNA613441	ECOL_202501_301	Escherichia	coli	2	Hospital 1	Swab - Penis	2023-09-07	9	SAMN47292763
PRJNA613441	ENT_202501_6	Enterobacter	cloacae	1377	Hospital 1	Swab - Buttocks	2023-09-02	14	SAMN47292752
PRJNA613441	PSA_202501_756	Pseudomonas	aeruginosa	274	Hospital 1	Swab - Gastro	2023-09-03	12	SAMN47291339
PRJNA613441	ENT_202501_5	Enterobacter	cloacae	1377	Hospital 1	Pus - Gastro	2023-09-03	12	SAMN47292751
PRJNA613441	KLB_202501_127	Klebsiella	pneumoniae	25	Hospital 1	Swab - Sacrum	2023-09-08	6	SAMN47289293
PRJNA613441	PSA_202501_737	Pseudomonas	aeruginosa	2105	Hospital 1	Swab - Nasal	2023-09-08	12	SAMN47291320
PRJNA613441	ENT_202501_7	Enterobacter	cloacae	1377	Hospital 1	DTA	2023-09-08	14	SAMN47292750
PRJNA613441	PSA_202501_749	Pseudomonas	aeruginosa	1498	Hospital 1	Swab - Sacrum	2023-09-05	11	SAMN47291332
PRJNA613441	KLB_202501_125	Klebsiella	pneumoniae	25	Hospital 5	Swab - Coccyx	2023-09-11	15	SAMN47289291
PRJNA613441	KLB_202501_130	Klebsiella	pneumoniae	14	Hospital 5	Sputum	2023-09-09	9	SAMN47289296
PRJNA613441	ACH_202501_1	Achromobacter	Species	Unknown	Hospital 5	Sputum	2023-09-09	16	SAMN47292746
PRJNA1231018	ACN_202501_500	Acinetobacter	baumannii	2	Hospital 1	Swab - Pelvis	2023-09-14	6	SAMN47198136
PRJNA1231018	ACN_202501_498	Acinetobacter	baumannii	19	Hospital 1	Swab - Tibia	2023-09-14	6	SAMN47198134
PRJNA613441	ECOL_202501_302	Escherichia	coli	167	Hospital 1	Swab - Nasal	2023-08-31	14	SAMN47292764
PRJNA613441	ECOL_202501_303	Escherichia	coli	167	Hospital 1	Swab - Axillary	2023-08-31	10	SAMN47292765
PRJNA613441	KLB_202501_131	Klebsiella	pneumoniae	14	Hospital 1	Swab - Sacrum	2023-08-31	6	SAMN47289297
PRJNA613441	KLB_202501_120	Klebsiella	pneumoniae	Unknown	Hospital 1	DTA	2023-08-31	11	SAMN47293108
PRJNA613441	PSA_202501_757	Pseudomonas	aeruginosa	274	Hospital 1	DTA	2023-08-13	15	SAMN47291340
PRJNA613441	KLB_202501_128	Klebsiella	pneumoniae	39	Hospital 3	Tip - Umbilical	2023-09-14	10	SAMN47289294
PRJNA613441	KLB_202501_129	Klebsiella	pneumoniae	39	Hospital 3	Tip - Umbilical	2023-09-20	6	SAMN47289295
PRJNA613441	KLB_202501_119	Klebsiella	pneumoniae	25	Hospital 1	DTA	2023-09-21	14	SAMN47293107
PRJNA613441	PSA_202501_730	Pseudomonas	aeruginosa	Unknown	Hospital 1	Pus - Gastro	2023-09-12	10	SAMN47293110
PRJNA613441	PSA_202501_732	Pseudomonas	aeruginosa	274	Hospital 1	Pus - Gastro	2023-09-12	10	SAMN47291315
PRJNA613441	PSA_202501_733	Pseudomonas	aeruginosa	205	Hospital 1	DTA	2023-09-19	10	SAMN47291316
PRJNA613441	PSA_202501_734	Pseudomonas	aeruginosa	205	Hospital 1	Swab - Hand	2023-09-19	15	SAMN47291317
PRJNA613441	ECOL_202501_321	Escherichia	coli	Unknown	Hospital 1	Swab - Sacrum	2023-09-19	13	SAMN47286195
PRJNA613441	PSA_202501_758	Pseudomonas	aeruginosa	205	Hospital 1	Swab - Axillary	2023-09-19	6	SAMN47291341
PRJNA613441	PSA_202501_759	Pseudomonas	aeruginosa	205	Hospital 1	Swab - Nasal	2023-09-19	11	SAMN47291342
PRJNA613441	PSA_202501_744	Pseudomonas	aeruginosa	1428	Hospital 1	Swab - Sacrum	2023-09-28	15	SAMN47291327
PRJNA613441	PSA_202501_739	Pseudomonas	aeruginosa	1428	Hospital 1	Sputum	2023-09-28	15	SAMN47291322
PRJNA613441	PSA_202501_743	Pseudomonas	aeruginosa	1480	Hospital 1	Swab - Axillary	2023-09-30	12	SAMN47291326
PRJNA613441	PSA_202501_738	Pseudomonas	aeruginosa	2105	Hospital 1	Swab - Axillary	2023-09-29	16	SAMN47291321
PRJNA613441	PSA_202501_736	Pseudomonas	aeruginosa	2105	Hospital 1	Swab - Sacrum	2023-09-29	17	SAMN47291319
PRJNA613441	PSA_202501_735	Pseudomonas	aeruginosa	111	Hospital 1	Swab - Nasal	2023-09-29	11	SAMN47291318
PRJNA613441	KLB_202501_144	Klebsiella	pneumoniae	5118	Hospital 5	Urine	2023-09-22	12	SAMN47289310
PRJNA613441	KLB_202501_123	Klebsiella	pneumoniae	252	Hospital 5	Sputum	2023-09-20	7	SAMN47289289
PRJNA1231007	ACN_202501_496	Acinetobacter	baumannii	2	Hospital 5	Sputum	2023-09-25	6	SAMN47197966
PRJNA613441	KLB_202501_124	Klebsiella	pneumoniae	39	Hospital 5	Swab - Rectal	2023-09-01	7	SAMN47289290
PRJNA1231018	ACN_202501_499	Acinetobacter	baumannii	2	Hospital 5	Swab - Rectal	2023-09-01	6	SAMN47198135
PRJNA613441	ACN_202501_502	Acinetobacter	baumannii	2	Hospital 5	Urine	2023-08-08	6	SAMN47293104
PRJNA613441	ACN_202501_515	Acinetobacter	baumannii	2	Hospital 1	Swab - Sacrum	2023-05-04	6	SAMN47222468
PRJNA613441	PSA_202501_747	Pseudomonas	aeruginosa	1498	Hospital 1	Swab - Nasal	2023-03-22	6	SAMN47291330
PRJNA613441	ECOL_202501_325	Escherichia	coli	477	Hospital 1	DTA	2023-05-03	10	SAMN47292753
PRJNA613441	KLB_202501_145	Klebsiella	pneumoniae	25	Hospital 1	Swab - Nasal	2023-04-06	14	SAMN47289311
PRJNA613441	ECOL_202501_327	Escherichia	coli	2	Hospital 1	Swab - Axillary	2023-03-22	11	SAMN47292755
PRJNA613441	ACN_202501_514	Acinetobacter	baumannii	717	Hospital 1	Swab - Buttocks	2023-03-21	6	SAMN47222467
PRJNA613441	ACN_202501_508	Acinetobacter	baumannii	2	Hospital 1	Swab - Testicle	2023-03-21	6	SAMN47222398
PRJNA613441	ACN_202501_511	Acinetobacter	baumannii	717	Hospital 1	Swab - Foot	2023-03-21	6	SAMN47222464
PRJNA613441	ACN_202501_513	Acinetobacter	baumannii	717	Hospital 1	Swab - Foot	2023-03-21	6	SAMN47222466
PRJNA613441	ECOL_202501_326	Escherichia	coli	Unknown	Hospital 1	Swab - Buttocks	2023-03-16	9	SAMN47292754
PRJNA613441	KLB_202501_142	Klebsiella	pneumoniae	Unknown	Hospital 1	Swab - Vaginal	2023-03-26	12	SAMN47289308
PRJNA613441	ACN_202501_512	Acinetobacter	baumannii	154	Hospital 1	Pus - Wound	2023-03-26	6	SAMN47222465
